# Supplementary material for: Evaluation of the Beef Cattle Systems Model to Replicate a Beef Cow Genotype × Nutritional Environment Interaction
Source: Animals (Basel). 2026 Jan 24;16(3):372. doi: 10.3390/ani16030372 (PMC12897432; doi:10.3390/ani16030372)
Supplement: Supplementary file 1 [file animals-16-00372-s001.zip]

Archive with 1 entries (1 files):
- animals-4067744-supplementary.pdf
